# Supplementary material for: Contrasting gene expression patterns in grain of high and low asparagine wheat genotypes in response to sulphur supply
Source: BMC Genomics. 2019 Aug 1;20:628. doi: 10.1186/s12864-019-5991-8 (PMC6676566; doi:10.1186/s12864-019-5991-8)
Supplement: Supplementary file 1 — Results of functional enrichment analysis. (XLSX 336 kb) [file 12864_2019_5991_MOESM1_ESM.xlsx]

## Sheet: Title page
Contrasting gene expression patterns in grain of high and low asparagine wheat genotypes in response to sulphur supply
Tanya Y. Curtis 1, Sarah Raffan1, Yongfang Wan1, Robert King2, Asier Gonzalez-Uriarte2 and Nigel G. Halford1*
1Plant Sciences Department, Rothamsted Research, Harpenden, Hertfordshire AL5 2JQ, United Kingdom
2Computational and Analytical Sciences Department, Rothamsted Research, Harpenden, Hertfordshire AL5 2JQ, United Kingdom
*To whom correspondence should be addressed: Telephone: 44 1582 938203. Email: nigel.halford@rothamsted.ac.uk
ADDITIONAL FILE 1
Functional enrichment analysis was performed separately for each of the eight differentially expressed gene lists because of the complexity of the experiment. Three of the pairwise comparisons (variety Spark, endosperm, 14 dpa; embryo, 14 and 21 dpa) did not show enrichment because of the small number of differentially expressed genes. The results of the enrichment of the rest of the comparisons …

## Sheet: enrichment spark_21dpa_END
GO ID	Go Name	GO category	FDR	Nr Test	Nr Reference	Non Annotated Test	Non Annotated Reference
GO:0046982	protein heterodimerization activity	MOLECULAR_FUNCTION	6.28986e-94	201	488	4819	98373
GO:0006334	nucleosome assembly	BIOLOGICAL_PROCESS	5.00193e-51	102	217	4918	98644
GO:0004619	phosphoglycerate mutase activity	MOLECULAR_FUNCTION	5.48884e-16	38	104	4982	98757
GO:0045735	nutrient reservoir activity	MOLECULAR_FUNCTION	1.285e-13	51	236	4969	98625
GO:0009414	response to water deprivation	BIOLOGICAL_PROCESS	2.15796e-13	49	222	4971	98639
GO:0003677	DNA binding	MOLECULAR_FUNCTION	3.3474e-13	530	7320	4490	91541
GO:0042393	histone binding	MOLECULAR_FUNCTION	1.90842e-10	40	189	4980	98672
GO:0006270	DNA replication initiation	BIOLOGICAL_PROCESS	3.94497e-09	23	68	4997	98793
GO:0005978	glycogen biosynthetic process	BIOLOGICAL_PROCESS	1.62758e-08	14	20	5006	98841
GO:0003844	1,4-alpha-glucan branching enzyme activity	MOLECULAR_FUNCTION	3.17627e-08	10	6	5010	98855
GO:0030170	pyridoxal phosphate binding	MOLECULAR_FUNCTION	3.89403e-08	48	319	4972	98542
GO:0004373	glycogen (starch) synthase activity	MOLECULAR_FUNCTION	2.09592e-06	11	17	5009	98844
GO:0009678	pyrophosphate hydrolysis-driven proton transmembrane transporter activity	MOLECULAR_FUNCTION	1.44393e-05	9	12	5011	98849
GO:0010021	amylopectin biosynthetic process	BIOLOGICAL_PROCESS	2.18445e-05	7	5	5013	98856
GO:0033353	S-adenosylmethionine cycle	BIOLOGICAL_PROCESS	2.66414e-05	8	9	5012	98852
GO:0006268	DNA unwinding involved in DNA replication	BIOLOGICAL_PROCESS	3.36908e-05	9	14	5011	98847
GO:0010951	negative regulation of endopeptidase activity	BIOLOGICAL_PROCESS	3.90541e-05	36	267	4984	98594
GO:0050832	defense response to fungus	BIOLOGICAL_PROCESS	4.22262e-05	38	292	4982	98569
GO:0004867	serine-type endopeptidase inhibitor activity	MOLECULAR_FUNCTION	0.00010411	31	222	4989	98639
GO:0004478	methionine adenosyltransferase activity	MOLECULAR_FUNCTION	0.000151993	8	13	5012	98848
GO:0006556	S-adenosylmethionine biosynthetic process	BIOLOGICAL_PROCESS	0.000151993	8	13	5012	98848
GO:0045493	xylan catabolic process	BIOLOGICAL_PROCESS	0.000188922	18	90	5002	98771
GO:0042450	arginine biosynthetic process via ornithine	BIOLOGICAL_PROCESS	0.000221146	5	2	5015	98859
GO:0008184	glycogen phosphorylase activity	MOLECULAR_FUNCTION	0.000221146	5	2	5015	98859
GO:0051213	dioxygenase activity	MOLECULAR_FUNCTION	0.000375083	51	500	4969	98361
GO:0031640	killing of cells of other organism	BIOLOGICAL_PROCESS	0.000440332	15	69	5005	98792
GO:0046166	glyceraldehyde-3-phosphate biosynthetic process	BIOLOGICAL_PROCESS	0.000504189	5	3	5015	98858
GO:0004013	adenosylhomocysteinase activity	MOLECULAR_FUNCTION	0.000595537	6	7	5014	98854
GO:0047334	diphosphate-fructose-6-phosphate 1-phosphotransferase activity	MOLECULAR_FUNCTION	0.000595537	6	7	5014	98854
GO:0019156	isoamylase activity	MOLECULAR_FUNCTION	0.000595537	6	7	5014	98854
GO:0045330	aspartyl esterase activity	MOLECULAR_FUNCTION	0.00069382	17	92	5003	98769
GO:0003918	DNA topoisomerase type II (ATP-hydrolyzing) activity	MOLECULAR_FUNCTION	0.00069382	10	31	5010	98830
GO:0007076	mitotic chromosome condensation	BIOLOGICAL_PROCESS	0.000944009	7	13	5013	98848
GO:0052747	sinapyl alcohol dehydrogenase activity	MOLECULAR_FUNCTION	0.000944009	7	13	5013	98848
GO:0008289	lipid binding	MOLECULAR_FUNCTION	0.000982945	56	595	4964	98266
GO:0016157	sucrose synthase activity	MOLECULAR_FUNCTION	0.00103889	10	33	5010	98828
GO:0008061	chitin binding	MOLECULAR_FUNCTION	0.00114705	18	107	5002	98754
GO:0030151	molybdenum ion binding	MOLECULAR_FUNCTION	0.0012909	8	20	5012	98841
GO:0055075	potassium ion homeostasis	BIOLOGICAL_PROCESS	0.00129945	7	14	5013	98847
GO:0051920	peroxiredoxin activity	MOLECULAR_FUNCTION	0.00141643	6	9	5014	98852
GO:0004748	ribonucleoside-diphosphate reductase activity, thioredoxin disulfide as acceptor	MOLECULAR_FUNCTION	0.00141643	6	9	5014	98852
GO:0004185	serine-type carboxypeptidase activity	MOLECULAR_FUNCTION	0.00173299	27	216	4993	98645
GO:0006099	tricarboxylic acid cycle	BIOLOGICAL_PROCESS	0.00195435	19	124	5001	98737
GO:0019915	lipid storage	BIOLOGICAL_PROCESS	0.00200411	6	10	5014	98851
GO:0004427	inorganic diphosphatase activity	MOLECULAR_FUNCTION	0.00203641	10	37	5010	98824
GO:0004134	4-alpha-glucanotransferase activity	MOLECULAR_FUNCTION	0.00219593	4	2	5016	98859
GO:0045550	geranylgeranyl reductase activity	MOLECULAR_FUNCTION	0.00219593	4	2	5016	98859
GO:0008964	phosphoenolpyruvate carboxylase activity	MOLECULAR_FUNCTION	0.00219593	7	16	5013	98845
GO:0008283	cell population proliferation	BIOLOGICAL_PROCESS	0.0022371	23	172	4997	98689
GO:0015066	alpha-amylase inhibitor activity	MOLECULAR_FUNCTION	0.00277071	6	11	5014	98850
GO:0045551	cinnamyl-alcohol dehydrogenase activity	MOLECULAR_FUNCTION	0.0028315	7	17	5013	98844
GO:0009973	adenylyl-sulfate reductase activity	MOLECULAR_FUNCTION	0.00286372	3	0	5017	98861
GO:0046408	chlorophyll synthetase activity	MOLECULAR_FUNCTION	0.00286372	3	0	5017	98861
GO:0005980	glycogen catabolic process	BIOLOGICAL_PROCESS	0.00286372	3	0	5017	98861
GO:0010297	heteropolysaccharide binding	MOLECULAR_FUNCTION	0.00286372	3	0	5017	98861
GO:0004512	inositol-3-phosphate synthase activity	MOLECULAR_FUNCTION	0.00286372	3	0	5017	98861
GO:0008470	isovaleryl-CoA dehydrogenase activity	MOLECULAR_FUNCTION	0.00286372	3	0	5017	98861
GO:0004021	L-alanine:2-oxoglutarate aminotransferase activity	MOLECULAR_FUNCTION	0.00286372	3	0	5017	98861
GO:0042853	L-alanine catabolic process	BIOLOGICAL_PROCESS	0.00286372	3	0	5017	98861
GO:0018478	malonate-semialdehyde dehydrogenase (acetylating) activity	MOLECULAR_FUNCTION	0.00286372	3	0	5017	98861
GO:0000025	maltose catabolic process	BIOLOGICAL_PROCESS	0.00286372	3	0	5017	98861
GO:0004491	methylmalonate-semialdehyde dehydrogenase (acylating) activity	MOLECULAR_FUNCTION	0.00286372	3	0	5017	98861
GO:0003992	N2-acetyl-L-ornithine:2-oxoglutarate 5-aminotransferase activity	MOLECULAR_FUNCTION	0.00286372	3	0	5017	98861
GO:0004585	ornithine carbamoyltransferase activity	MOLECULAR_FUNCTION	0.00286372	3	0	5017	98861
GO:0004604	phosphoadenylyl-sulfate reductase (thioredoxin) activity	MOLECULAR_FUNCTION	0.00286372	3	0	5017	98861
GO:0045793	positive regulation of cell size	BIOLOGICAL_PROCESS	0.00286372	3	0	5017	98861
GO:0032877	positive regulation of DNA endoreduplication	BIOLOGICAL_PROCESS	0.00286372	3	0	5017	98861
GO:0051060	pullulanase activity	MOLECULAR_FUNCTION	0.00286372	3	0	5017	98861
GO:0043765	T/G mismatch-specific endonuclease activity	MOLECULAR_FUNCTION	0.00286372	3	0	5017	98861
GO:0005985	sucrose metabolic process	BIOLOGICAL_PROCESS	0.00292135	13	67	5007	98794
GO:0051539	4 iron, 4 sulfur cluster binding	MOLECULAR_FUNCTION	0.00329041	19	132	5001	98729
GO:0009263	deoxyribonucleotide biosynthetic process	BIOLOGICAL_PROCESS	0.00331838	7	18	5013	98843
GO:0019563	glycerol catabolic process	BIOLOGICAL_PROCESS	0.00365763	5	7	5015	98854
GO:0052656	L-isoleucine transaminase activity	MOLECULAR_FUNCTION	0.00365763	5	7	5015	98854
GO:0052654	L-leucine transaminase activity	MOLECULAR_FUNCTION	0.00365763	5	7	5015	98854
GO:0052655	L-valine transaminase activity	MOLECULAR_FUNCTION	0.00365763	5	7	5015	98854
GO:0080022	primary root development	BIOLOGICAL_PROCESS	0.00365763	5	7	5015	98854
GO:0046916	cellular transition metal ion homeostasis	BIOLOGICAL_PROCESS	0.00381351	33	311	4987	98550
GO:0006021	inositol biosynthetic process	BIOLOGICAL_PROCESS	0.0039097	4	3	5016	98858
GO:0031177	phosphopantetheine binding	MOLECULAR_FUNCTION	0.00450176	6	13	5014	98848
GO:0046777	protein autophosphorylation	BIOLOGICAL_PROCESS	0.00450176	24	197	4996	98664
GO:0072330	monocarboxylic acid biosynthetic process	BIOLOGICAL_PROCESS	0.00465022	63	752	4957	98109
GO:0004034	aldose 1-epimerase activity	MOLECULAR_FUNCTION	0.00477779	8	27	5012	98834
GO:0009082	branched-chain amino acid biosynthetic process	BIOLOGICAL_PROCESS	0.00477779	8	27	5012	98834
GO:0009738	abscisic acid-activated signaling pathway	BIOLOGICAL_PROCESS	0.00508729	30	277	4990	98584
GO:0045490	pectin catabolic process	BIOLOGICAL_PROCESS	0.00532662	17	116	5003	98745
GO:0004807	triose-phosphate isomerase activity	MOLECULAR_FUNCTION	0.00532662	5	8	5015	98853
GO:0035999	tetrahydrofolate interconversion	BIOLOGICAL_PROCESS	0.00594119	6	14	5014	98847
GO:0004416	hydroxyacylglutathione hydrolase activity	MOLECULAR_FUNCTION	0.00699481	4	4	5016	98857
GO:0019252	starch biosynthetic process	BIOLOGICAL_PROCESS	0.00705775	21	167	4999	98694
GO:0019853	L-ascorbic acid biosynthetic process	BIOLOGICAL_PROCESS	0.00776007	6	15	5014	98846
GO:0003852	2-isopropylmalate synthase activity	MOLECULAR_FUNCTION	0.00895391	3	1	5017	98860
GO:0019310	inositol catabolic process	BIOLOGICAL_PROCESS	0.00895391	3	1	5017	98860
GO:0050113	inositol oxygenase activity	MOLECULAR_FUNCTION	0.00895391	3	1	5017	98860
GO:0009045	xylose isomerase activity	MOLECULAR_FUNCTION	0.00895391	3	1	5017	98860
GO:0042742	defense response to bacterium	BIOLOGICAL_PROCESS	0.00951344	25	223	4995	98638
GO:2001070	starch binding	MOLECULAR_FUNCTION	0.00954874	7	23	5013	98838
GO:0019904	protein domain specific binding	MOLECULAR_FUNCTION	0.00980084	6	16	5014	98845
GO:0006265	DNA topological change	BIOLOGICAL_PROCESS	0.00989453	10	49	5010	98812
GO:0004707	MAP kinase activity	MOLECULAR_FUNCTION	0.00989453	10	49	5010	98812
GO:0042803	protein homodimerization activity	MOLECULAR_FUNCTION	0.0106354	18	137	5002	98724
GO:0009649	entrainment of circadian clock	BIOLOGICAL_PROCESS	0.0111919	4	5	5016	98856
GO:0030599	pectinesterase activity	MOLECULAR_FUNCTION	0.0113761	17	126	5003	98735
GO:0004402	histone acetyltransferase activity	MOLECULAR_FUNCTION	0.011614	9	41	5011	98820
GO:0042732	D-xylose metabolic process	BIOLOGICAL_PROCESS	0.0122641	6	17	5014	98844
GO:0050661	NADP binding	MOLECULAR_FUNCTION	0.0122641	24	215	4996	98646
GO:1901681	sulfur compound binding	MOLECULAR_FUNCTION	0.0127255	14	93	5006	98768
GO:0006094	gluconeogenesis	BIOLOGICAL_PROCESS	0.0132098	9	42	5011	98819
GO:0009411	response to UV	BIOLOGICAL_PROCESS	0.0138281	14	94	5006	98767
GO:0004823	leucine-tRNA ligase activity	MOLECULAR_FUNCTION	0.0138916	5	11	5015	98850
GO:0006429	leucyl-tRNA aminoacylation	BIOLOGICAL_PROCESS	0.0138916	5	11	5015	98850
GO:0010540	basipetal auxin transport	BIOLOGICAL_PROCESS	0.016463	4	6	5016	98855
GO:0071470	cellular response to osmotic stress	BIOLOGICAL_PROCESS	0.016463	4	6	5016	98855
GO:0006272	leading strand elongation	BIOLOGICAL_PROCESS	0.016463	4	6	5016	98855
GO:0015292	uniporter activity	MOLECULAR_FUNCTION	0.0180771	5	12	5015	98849
GO:0042030	ATPase inhibitor activity	MOLECULAR_FUNCTION	0.0187427	3	2	5017	98859
GO:0004357	glutamate-cysteine ligase activity	MOLECULAR_FUNCTION	0.0187427	3	2	5017	98859
GO:0032780	negative regulation of ATPase activity	BIOLOGICAL_PROCESS	0.0187427	3	2	5017	98859
GO:0051781	positive regulation of cell division	BIOLOGICAL_PROCESS	0.0187427	3	2	5017	98859
GO:0006002	fructose 6-phosphate metabolic process	BIOLOGICAL_PROCESS	0.0212493	9	46	5011	98815
GO:0006551	leucine metabolic process	BIOLOGICAL_PROCESS	0.0221345	6	20	5014	98841
GO:0003872	6-phosphofructokinase activity	MOLECULAR_FUNCTION	0.02218	8	37	5012	98824
GO:0061615	glycolytic process through fructose-6-phosphate	BIOLOGICAL_PROCESS	0.02218	8	37	5012	98824
GO:0051567	histone H3-K9 methylation	BIOLOGICAL_PROCESS	0.02218	13	89	5007	98772
GO:0015250	water channel activity	MOLECULAR_FUNCTION	0.02218	13	89	5007	98772
GO:0051017	actin filament bundle assembly	BIOLOGICAL_PROCESS	0.0225392	5	13	5015	98848
GO:0016688	L-ascorbate peroxidase activity	MOLECULAR_FUNCTION	0.0225392	5	13	5015	98848
GO:0051055	negative regulation of lipid biosynthetic process	BIOLOGICAL_PROCESS	0.0225392	5	13	5015	98848
GO:0003849	3-deoxy-7-phosphoheptulonate synthase activity	MOLECULAR_FUNCTION	0.023155	4	7	5016	98854
GO:0008139	nuclear localization sequence binding	MOLECULAR_FUNCTION	0.023262	9	47	5011	98814
GO:0006816	calcium ion transport	BIOLOGICAL_PROCESS	0.0237591	13	90	5007	98771
GO:0051156	glucose 6-phosphate metabolic process	BIOLOGICAL_PROCESS	0.0237591	13	90	5007	98771
GO:0034220	ion transmembrane transport	BIOLOGICAL_PROCESS	0.0250141	120	1765	4900	97096
GO:2001252	positive regulation of chromosome organization	BIOLOGICAL_PROCESS	0.0254794	6	21	5014	98840
GO:0005388	calcium transmembrane transporter activity, phosphorylative mechanism	MOLECULAR_FUNCTION	0.0278368	8	39	5012	98822
GO:0004462	lactoylglutathione lyase activity	MOLECULAR_FUNCTION	0.0278425	5	14	5015	98847
GO:0051262	protein tetramerization	BIOLOGICAL_PROCESS	0.0278425	5	14	5015	98847
GO:0098869	cellular oxidant detoxification	BIOLOGICAL_PROCESS	0.0279401	61	792	4959	98069
GO:0003756	protein disulfide isomerase activity	MOLECULAR_FUNCTION	0.028082	9	49	5011	98812
GO:0005983	starch catabolic process	BIOLOGICAL_PROCESS	0.028082	7	30	5013	98831
GO:0030060	L-malate dehydrogenase activity	MOLECULAR_FUNCTION	0.0296778	6	22	5014	98839
GO:0007018	microtubule-based movement	BIOLOGICAL_PROCESS	0.0296778	20	181	5000	98680
GO:0003712	transcription coregulator activity	MOLECULAR_FUNCTION	0.0296778	24	235	4996	98626
GO:0019544	arginine catabolic process to glutamate	BIOLOGICAL_PROCESS	0.0296872	3	3	5017	98858
GO:0002213	defense response to insect	BIOLOGICAL_PROCESS	0.0296872	3	3	5017	98858
GO:0070483	detection of hypoxia	BIOLOGICAL_PROCESS	0.0296872	4	8	5016	98853
GO:0043649	dicarboxylic acid catabolic process	BIOLOGICAL_PROCESS	0.0296872	3	3	5017	98858
GO:0009700	indole phytoalexin biosynthetic process	BIOLOGICAL_PROCESS	0.0296872	4	8	5016	98853
GO:0004475	mannose-1-phosphate guanylyltransferase activity	MOLECULAR_FUNCTION	0.0296872	3	3	5017	98858
GO:0006346	methylation-dependent chromatin silencing	BIOLOGICAL_PROCESS	0.0296872	12	82	5008	98779
GO:0004489	methylenetetrahydrofolate reductase (NAD(P)H) activity	MOLECULAR_FUNCTION	0.0296872	3	3	5017	98858
GO:0035067	negative regulation of histone acetylation	BIOLOGICAL_PROCESS	0.0296872	4	8	5016	98853
GO:0018171	peptidyl-cysteine oxidation	BIOLOGICAL_PROCESS	0.0296872	4	8	5016	98853
GO:0070412	R-SMAD binding	MOLECULAR_FUNCTION	0.0296872	3	3	5017	98858
GO:0019419	sulfate reduction	BIOLOGICAL_PROCESS	0.0296872	3	3	5017	98858
GO:0005992	trehalose biosynthetic process	BIOLOGICAL_PROCESS	0.0296872	9	50	5011	98811
GO:0031957	very long-chain fatty acid-CoA ligase activity	MOLECULAR_FUNCTION	0.0296872	3	3	5017	98858
GO:0016763	transferase activity, transferring pentosyl groups	MOLECULAR_FUNCTION	0.0296943	18	156	5002	98705
GO:0008574	ATP-dependent microtubule motor activity, plus-end-directed	MOLECULAR_FUNCTION	0.0320177	5	15	5015	98846
GO:0046482	para-aminobenzoic acid metabolic process	BIOLOGICAL_PROCESS	0.0320177	5	15	5015	98846
GO:0002238	response to molecule of fungal origin	BIOLOGICAL_PROCESS	0.0320177	5	15	5015	98846
GO:0048767	root hair elongation	BIOLOGICAL_PROCESS	0.0320177	5	15	5015	98846
GO:0006607	NLS-bearing protein import into nucleus	BIOLOGICAL_PROCESS	0.0326223	8	41	5012	98820
GO:0033737	1-pyrroline dehydrogenase activity	MOLECULAR_FUNCTION	0.032623	2	0	5018	98861
GO:0019145	aminobutyraldehyde dehydrogenase activity	MOLECULAR_FUNCTION	0.032623	2	0	5018	98861
GO:0048102	autophagic cell death	BIOLOGICAL_PROCESS	0.032623	2	0	5018	98861
GO:0004076	biotin synthase activity	MOLECULAR_FUNCTION	0.032623	2	0	5018	98861
GO:0010311	lateral root formation	BIOLOGICAL_PROCESS	0.032623	6	23	5014	98838
GO:2000693	positive regulation of seed maturation	BIOLOGICAL_PROCESS	0.032623	2	0	5018	98861
GO:2000214	regulation of proline metabolic process	BIOLOGICAL_PROCESS	0.032623	2	0	5018	98861
GO:1990269	RNA polymerase II C-terminal domain phosphoserine binding	MOLECULAR_FUNCTION	0.032623	2	0	5018	98861
GO:0010344	seed oilbody biogenesis	BIOLOGICAL_PROCESS	0.032623	2	0	5018	98861
GO:0045056	transcytosis	BIOLOGICAL_PROCESS	0.032623	2	0	5018	98861
GO:0009409	response to cold	BIOLOGICAL_PROCESS	0.0336822	23	226	4997	98635
GO:0006869	lipid transport	BIOLOGICAL_PROCESS	0.0336902	26	268	4994	98593
GO:0010075	regulation of meristem growth	BIOLOGICAL_PROCESS	0.0360308	11	74	5009	98787
GO:0008131	primary amine oxidase activity	MOLECULAR_FUNCTION	0.0374552	4	9	5016	98852
GO:0006610	ribosomal protein import into nucleus	BIOLOGICAL_PROCESS	0.0376824	6	24	5014	98837
GO:0062014	negative regulation of small molecule metabolic process	BIOLOGICAL_PROCESS	0.0378176	5	16	5015	98845
GO:0048481	plant ovule development	BIOLOGICAL_PROCESS	0.0404618	13	99	5007	98762
GO:0000911	cytokinesis by cell plate formation	BIOLOGICAL_PROCESS	0.0421061	16	137	5004	98724
GO:0000096	sulfur amino acid metabolic process	BIOLOGICAL_PROCESS	0.0431896	25	260	4995	98601
GO:0016842	amidine-lyase activity	MOLECULAR_FUNCTION	0.0445806	3	4	5017	98857
GO:0003876	AMP deaminase activity	MOLECULAR_FUNCTION	0.0445806	3	4	5017	98857
GO:0006032	chitin catabolic process	BIOLOGICAL_PROCESS	0.0445806	14	113	5006	98748
GO:0052544	defense response by callose deposition in cell wall	BIOLOGICAL_PROCESS	0.0445806	3	4	5017	98857
GO:0032264	IMP salvage	BIOLOGICAL_PROCESS	0.0445806	3	4	5017	98857
GO:0006656	phosphatidylcholine biosynthetic process	BIOLOGICAL_PROCESS	0.0445806	3	4	5017	98857
GO:0000234	phosphoethanolamine N-methyltransferase activity	MOLECULAR_FUNCTION	0.0445806	3	4	5017	98857
GO:0000014	single-stranded DNA endodeoxyribonuclease activity	MOLECULAR_FUNCTION	0.0445806	3	4	5017	98857
GO:0004802	transketolase activity	MOLECULAR_FUNCTION	0.0445806	3	4	5017	98857
GO:0015866	ADP transport	BIOLOGICAL_PROCESS	0.0449737	5	17	5015	98844
GO:0008017	microtubule binding	MOLECULAR_FUNCTION	0.0449737	26	276	4994	98585
GO:0032880	regulation of protein localization	BIOLOGICAL_PROCESS	0.0449737	5	17	5015	98844
GO:0009992	cellular water homeostasis	BIOLOGICAL_PROCESS	0.0453523	12	89	5008	98772
GO:0015254	glycerol channel activity	MOLECULAR_FUNCTION	0.0453523	12	89	5008	98772
GO:0009651	response to salt stress	BIOLOGICAL_PROCESS	0.046081	23	234	4997	98627
GO:0009931	calcium-dependent protein serine/threonine kinase activity	MOLECULAR_FUNCTION	0.0466599	14	114	5006	98747
GO:0004683	calmodulin-dependent protein kinase activity	MOLECULAR_FUNCTION	0.0466599	14	114	5006	98747
GO:0008878	glucose-1-phosphate adenylyltransferase activity	MOLECULAR_FUNCTION	0.0466599	4	10	5016	98851
GO:0006750	glutathione biosynthetic process	BIOLOGICAL_PROCESS	0.0466599	4	10	5016	98851
GO:0051537	2 iron, 2 sulfur cluster binding	MOLECULAR_FUNCTION	0.0473254	15	127	5005	98734
GO:0007030	Golgi organization	BIOLOGICAL_PROCESS	0.0476253	12	90	5008	98771

## Sheet: enrichment sr3_14dpa_EMB
GO ID	Go Name	GO category	FDR	Nr Test	Nr Reference	Non Annotated Test	Non Annotated Reference
GO:0009800	cinnamic acid biosynthetic process	BIOLOGICAL_PROCESS	9.51192e-41	26	25	612	103218
GO:0045548	phenylalanine ammonia-lyase activity	MOLECULAR_FUNCTION	9.51192e-41	26	25	612	103218
GO:0006559	L-phenylalanine catabolic process	BIOLOGICAL_PROCESS	4.89913e-39	26	32	612	103211
GO:0016045	detection of bacterium	BIOLOGICAL_PROCESS	2.12448e-07	4	0	634	103243
GO:0005524	ATP binding	MOLECULAR_FUNCTION	4.82595e-07	106	9537	532	93706
GO:0016207	4-coumarate-CoA ligase activity	MOLECULAR_FUNCTION	8.62543e-07	5	7	633	103236
GO:0055114	oxidation-reduction process	BIOLOGICAL_PROCESS	1.31007e-06	80	6582	558	96661
GO:0052544	defense response by callose deposition in cell wall	BIOLOGICAL_PROCESS	5.38099e-06	4	3	634	103240
GO:0010120	camalexin biosynthetic process	BIOLOGICAL_PROCESS	1.80546e-05	4	5	634	103238
GO:0000169	activation of MAPK activity involved in osmosensory signaling pathway	BIOLOGICAL_PROCESS	2.33347e-05	3	0	635	103243
GO:0080136	priming of cellular response to stress	BIOLOGICAL_PROCESS	2.33347e-05	3	0	635	103243
GO:0016710	trans-cinnamate 4-monooxygenase activity	MOLECULAR_FUNCTION	2.82806e-05	4	6	634	103237
GO:0020037	heme binding	MOLECULAR_FUNCTION	7.66895e-05	34	2120	604	101123
GO:0006898	receptor-mediated endocytosis	BIOLOGICAL_PROCESS	8.53984e-05	4	9	634	103234
GO:0010359	regulation of anion channel activity	BIOLOGICAL_PROCESS	8.53984e-05	4	9	634	103234
GO:0006032	chitin catabolic process	BIOLOGICAL_PROCESS	0.000106501	8	119	630	103124
GO:0004568	chitinase activity	MOLECULAR_FUNCTION	0.000130932	8	124	630	103119
GO:0042742	defense response to bacterium	BIOLOGICAL_PROCESS	0.000267711	10	238	628	103005
GO:0005506	iron ion binding	MOLECULAR_FUNCTION	0.000337271	29	1803	609	101440
GO:0005351	carbohydrate:proton symporter activity	MOLECULAR_FUNCTION	0.000554801	9	207	629	103036
GO:0008061	chitin binding	MOLECULAR_FUNCTION	0.000789747	7	118	631	103125
GO:0009055	electron transfer activity	MOLECULAR_FUNCTION	0.000991695	16	718	622	102525
GO:0046323	glucose import	BIOLOGICAL_PROCESS	0.00134564	8	180	630	103063
GO:0005355	glucose transmembrane transporter activity	MOLECULAR_FUNCTION	0.00134564	8	180	630	103063
GO:1901642	nucleoside transmembrane transport	BIOLOGICAL_PROCESS	0.00188259	3	8	635	103235
GO:0005337	nucleoside transmembrane transporter activity	MOLECULAR_FUNCTION	0.00188259	3	8	635	103235
GO:0080043	quercetin 3-O-glucosyltransferase activity	MOLECULAR_FUNCTION	0.00208639	13	532	625	102711
GO:0080044	quercetin 7-O-glucosyltransferase activity	MOLECULAR_FUNCTION	0.00208639	13	532	625	102711
GO:0003700	DNA-binding transcription factor activity	MOLECULAR_FUNCTION	0.00258449	32	2379	606	100864
GO:0052837	thiazole biosynthetic process	BIOLOGICAL_PROCESS	0.0049204	2	1	636	103242
GO:2000022	regulation of jasmonic acid mediated signaling pathway	BIOLOGICAL_PROCESS	0.00517934	4	37	634	103206
GO:0052696	flavonoid glucuronidation	BIOLOGICAL_PROCESS	0.00720617	13	614	625	102629
GO:0009813	flavonoid biosynthetic process	BIOLOGICAL_PROCESS	0.00795475	14	707	624	102536
GO:0016311	dephosphorylation	BIOLOGICAL_PROCESS	0.0109919	19	1206	619	102037
GO:0016998	cell wall macromolecule catabolic process	BIOLOGICAL_PROCESS	0.0119121	7	197	631	103046
GO:0004089	carbonate dehydratase activity	MOLECULAR_FUNCTION	0.0165602	4	53	634	103190
GO:0046777	protein autophosphorylation	BIOLOGICAL_PROCESS	0.0182043	7	214	631	103029
GO:0004707	MAP kinase activity	MOLECULAR_FUNCTION	0.0185934	4	55	634	103188
GO:0003714	transcription corepressor activity	MOLECULAR_FUNCTION	0.0196156	4	56	634	103187
GO:0043565	sequence-specific DNA binding	MOLECULAR_FUNCTION	0.0237363	21	1508	617	101735
GO:0004722	protein serine/threonine phosphatase activity	MOLECULAR_FUNCTION	0.0250833	8	298	630	102945
GO:0031347	regulation of defense response	BIOLOGICAL_PROCESS	0.0265286	8	301	630	102942
GO:0010183	pollen tube guidance	BIOLOGICAL_PROCESS	0.0266271	3	26	635	103217
GO:1902600	proton transmembrane transport	BIOLOGICAL_PROCESS	0.0301797	11	553	627	102690
GO:0010229	inflorescence development	BIOLOGICAL_PROCESS	0.0382711	3	30	635	103213
GO:0042910	xenobiotic transmembrane transporter activity	MOLECULAR_FUNCTION	0.0478782	7	259	631	102984

## Sheet: enrichment sr3_14dpa_END
GO ID	Go Name	GO category	FDR	Nr Test	Nr Reference	Non Annotated Test	Non Annotated Reference
GO:0046982	protein heterodimerization activity	MOLECULAR_FUNCTION	2.07722e-191	168	521	687	102505
GO:0006334	nucleosome assembly	BIOLOGICAL_PROCESS	1.87635e-96	84	235	771	102791
GO:0003677	DNA binding	MOLECULAR_FUNCTION	2.69902e-65	233	7617	622	95409
GO:0004619	phosphoglycerate mutase activity	MOLECULAR_FUNCTION	4.7282e-40	36	106	819	102920
GO:0042393	histone binding	MOLECULAR_FUNCTION	2.27747e-29	34	195	821	102831
GO:0009414	response to water deprivation	BIOLOGICAL_PROCESS	3.62218e-28	35	236	820	102790
GO:0006096	glycolytic process	BIOLOGICAL_PROCESS	3.02371e-25	38	377	817	102649
GO:0031640	killing of cells of other organism	BIOLOGICAL_PROCESS	6.31997e-10	12	72	843	102954
GO:0004553	hydrolase activity, hydrolyzing O-glycosyl compounds	MOLECULAR_FUNCTION	7.72149e-09	43	1610	812	101416
GO:0010951	negative regulation of endopeptidase activity	BIOLOGICAL_PROCESS	6.35554e-07	16	287	839	102739
GO:0050832	defense response to fungus	BIOLOGICAL_PROCESS	1.92574e-06	16	314	839	102712
GO:0006270	DNA replication initiation	BIOLOGICAL_PROCESS	5.6816e-06	9	82	846	102944
GO:0004364	glutathione transferase activity	MOLECULAR_FUNCTION	9.45473e-06	15	311	840	102715
GO:0000272	polysaccharide catabolic process	BIOLOGICAL_PROCESS	3.91534e-05	17	452	838	102574
GO:0004867	serine-type endopeptidase inhibitor activity	MOLECULAR_FUNCTION	0.000115025	12	241	843	102785
GO:0047216	inositol 3-alpha-galactosyltransferase activity	MOLECULAR_FUNCTION	0.00073597	3	3	852	103023
GO:0032264	IMP salvage	BIOLOGICAL_PROCESS	0.00123306	3	4	852	103022
GO:0003876	AMP deaminase activity	MOLECULAR_FUNCTION	0.00123306	3	4	852	103022
GO:0032508	DNA duplex unwinding	BIOLOGICAL_PROCESS	0.00196915	11	275	844	102751
GO:0051777	ent-kaurenoate oxidase activity	MOLECULAR_FUNCTION	0.00416809	2	0	853	103026
GO:0008061	chitin binding	MOLECULAR_FUNCTION	0.00515825	7	118	848	102908
GO:0005992	trehalose biosynthetic process	BIOLOGICAL_PROCESS	0.00757664	5	54	850	102972
GO:0008553	proton-exporting ATPase activity, phosphorylative mechanism	MOLECULAR_FUNCTION	0.0100006	4	30	851	102996
GO:0010160	formation of animal organ boundary	BIOLOGICAL_PROCESS	0.0112608	2	1	853	103025
GO:0010286	heat acclimation	BIOLOGICAL_PROCESS	0.0129872	5	62	850	102964
GO:0003678	DNA helicase activity	MOLECULAR_FUNCTION	0.0129872	10	292	845	102734
GO:0004805	trehalose-phosphatase activity	MOLECULAR_FUNCTION	0.0132142	4	33	851	102993
GO:0016998	cell wall macromolecule catabolic process	BIOLOGICAL_PROCESS	0.0168518	8	196	847	102830
GO:0006012	galactose metabolic process	BIOLOGICAL_PROCESS	0.0171402	4	36	851	102990
GO:0010541	acropetal auxin transport	BIOLOGICAL_PROCESS	0.0204647	2	2	853	103024
GO:0016157	sucrose synthase activity	MOLECULAR_FUNCTION	0.0220495	4	39	851	102987
GO:0005471	ATP:ADP antiporter activity	MOLECULAR_FUNCTION	0.0243414	3	16	852	103010
GO:0055114	oxidation-reduction process	BIOLOGICAL_PROCESS	0.0262805	80	6582	775	96444
GO:0005985	sucrose metabolic process	BIOLOGICAL_PROCESS	0.0265274	5	75	850	102951
GO:0008574	ATP-dependent microtubule motor activity, plus-end-directed	MOLECULAR_FUNCTION	0.0275096	3	17	852	103009
GO:0060267	positive regulation of respiratory burst	BIOLOGICAL_PROCESS	0.0310201	2	3	853	103023
GO:0032440	2-alkenal reductase [NAD(P)] activity	MOLECULAR_FUNCTION	0.0310201	3	18	852	103008
GO:0044264	cellular polysaccharide metabolic process	BIOLOGICAL_PROCESS	0.0320693	19	969	836	102057
GO:0016762	xyloglucan:xyloglucosyl transferase activity	MOLECULAR_FUNCTION	0.0325746	6	122	849	102904
GO:0044042	glucan metabolic process	BIOLOGICAL_PROCESS	0.0329206	16	746	839	102280
GO:0015867	ATP transport	BIOLOGICAL_PROCESS	0.0339196	3	19	852	103007
GO:0015866	ADP transport	BIOLOGICAL_PROCESS	0.0339196	3	19	852	103007
GO:0006407	rRNA export from nucleus	BIOLOGICAL_PROCESS	0.0431531	2	4	853	103022
GO:0008017	microtubule binding	MOLECULAR_FUNCTION	0.0434746	9	293	846	102733

## Sheet: enrichment sr3_21dpa_EMB
GO ID	Go Name	GO category	FDR	Nr Test	Nr Reference	Non Annotated Test	Non Annotated Reference
GO:0046982	protein heterodimerization activity	MOLECULAR_FUNCTION	1.49263e-305	380	309	4618	98574
GO:0006334	nucleosome assembly	BIOLOGICAL_PROCESS	2.08924e-198	215	104	4783	98779
GO:0004619	phosphoglycerate mutase activity	MOLECULAR_FUNCTION	1.49134e-86	95	47	4903	98836
GO:0006096	glycolytic process	BIOLOGICAL_PROCESS	2.86315e-70	135	280	4863	98603
GO:0042393	histone binding	MOLECULAR_FUNCTION	1.83843e-67	101	128	4897	98755
GO:0009414	response to water deprivation	BIOLOGICAL_PROCESS	1.26213e-66	108	163	4890	98720
GO:0006270	DNA replication initiation	BIOLOGICAL_PROCESS	1.00619e-12	27	64	4971	98819
GO:0007018	microtubule-based movement	BIOLOGICAL_PROCESS	6.91034e-10	36	165	4962	98718
GO:0008017	microtubule binding	MOLECULAR_FUNCTION	4.65787e-09	44	258	4954	98625
GO:0000911	cytokinesis by cell plate formation	BIOLOGICAL_PROCESS	1.47953e-08	29	124	4969	98759
GO:0005200	structural constituent of cytoskeleton	MOLECULAR_FUNCTION	1.34266e-07	19	57	4979	98826
GO:0031177	phosphopantetheine binding	MOLECULAR_FUNCTION	2.22115e-07	10	9	4988	98874
GO:0055114	oxidation-reduction process	BIOLOGICAL_PROCESS	4.92399e-07	420	6242	4578	92641
GO:0034644	cellular response to UV	BIOLOGICAL_PROCESS	6.49029e-07	6	0	4992	98883
GO:0045550	geranylgeranyl reductase activity	MOLECULAR_FUNCTION	6.49029e-07	6	0	4992	98883
GO:0030337	DNA polymerase processivity factor activity	MOLECULAR_FUNCTION	3.1066e-06	7	3	4991	98880
GO:0016157	sucrose synthase activity	MOLECULAR_FUNCTION	3.31302e-06	13	30	4985	98853
GO:0042127	regulation of cell population proliferation	BIOLOGICAL_PROCESS	7.08488e-06	20	86	4978	98797
GO:0004318	enoyl-[acyl-carrier-protein] reductase (NADH) activity	MOLECULAR_FUNCTION	1.14645e-05	5	0	4993	98883
GO:0045740	positive regulation of DNA replication	BIOLOGICAL_PROCESS	3.77219e-05	6	3	4992	98880
GO:0080142	regulation of salicylic acid biosynthetic process	BIOLOGICAL_PROCESS	3.77219e-05	6	3	4992	98880
GO:0045717	negative regulation of fatty acid biosynthetic process	BIOLOGICAL_PROCESS	5.96536e-05	5	1	4993	98882
GO:0045037	protein import into chloroplast stroma	BIOLOGICAL_PROCESS	8.40085e-05	8	12	4990	98871
GO:0006272	leading strand elongation	BIOLOGICAL_PROCESS	8.59339e-05	6	4	4992	98879
GO:0009909	regulation of flower development	BIOLOGICAL_PROCESS	9.3469e-05	31	224	4967	98659
GO:0003688	DNA replication origin binding	MOLECULAR_FUNCTION	0.000103405	7	8	4991	98875
GO:0010389	regulation of G2/M transition of mitotic cell cycle	BIOLOGICAL_PROCESS	0.000135854	14	54	4984	98829
GO:0071158	positive regulation of cell cycle arrest	BIOLOGICAL_PROCESS	0.000172924	5	2	4993	98881
GO:0019985	translesion synthesis	BIOLOGICAL_PROCESS	0.000172924	8	14	4990	98869
GO:0051567	histone H3-K9 methylation	BIOLOGICAL_PROCESS	0.000249347	17	85	4981	98798
GO:0009638	phototropism	BIOLOGICAL_PROCESS	0.000249347	8	15	4990	98868
GO:0045739	positive regulation of DNA repair	BIOLOGICAL_PROCESS	0.000294101	6	6	4992	98877
GO:0006306	DNA methylation	BIOLOGICAL_PROCESS	0.000370531	23	151	4975	98732
GO:0016762	xyloglucan:xyloglucosyl transferase activity	MOLECULAR_FUNCTION	0.000390989	19	109	4979	98774
GO:0048451	petal formation	BIOLOGICAL_PROCESS	0.000420844	11	37	4987	98846
GO:0005471	ATP:ADP antiporter activity	MOLECULAR_FUNCTION	0.000540336	7	12	4991	98871
GO:0034605	cellular response to heat	BIOLOGICAL_PROCESS	0.000714197	9	25	4989	98858
GO:0030797	24-methylenesterol C-methyltransferase activity	MOLECULAR_FUNCTION	0.000756384	4	1	4994	98882
GO:0005506	iron ion binding	MOLECULAR_FUNCTION	0.000931702	127	1705	4871	97178
GO:0009845	seed germination	BIOLOGICAL_PROCESS	0.00106738	21	141	4977	98742
GO:0009882	blue light photoreceptor activity	MOLECULAR_FUNCTION	0.00120296	6	9	4992	98874
GO:0003924	GTPase activity	MOLECULAR_FUNCTION	0.00123703	37	342	4961	98541
GO:0048453	sepal formation	BIOLOGICAL_PROCESS	0.00123779	10	35	4988	98848
GO:0015867	ATP transport	BIOLOGICAL_PROCESS	0.00146055	7	15	4991	98868
GO:0015866	ADP transport	BIOLOGICAL_PROCESS	0.00146055	7	15	4991	98868
GO:0051537	2 iron, 2 sulfur cluster binding	MOLECULAR_FUNCTION	0.00150023	19	123	4979	98760
GO:0005525	GTP binding	MOLECULAR_FUNCTION	0.00162425	61	690	4937	98193
GO:0060236	regulation of mitotic spindle organization	BIOLOGICAL_PROCESS	0.00173507	6	10	4992	98873
GO:0031938	regulation of chromatin silencing at telomere	BIOLOGICAL_PROCESS	0.00190532	4	2	4994	98881
GO:1900087	positive regulation of G1/S transition of mitotic cell cycle	BIOLOGICAL_PROCESS	0.00190532	4	2	4994	98881
GO:0006267	pre-replicative complex assembly involved in nuclear cell cycle DNA replication	BIOLOGICAL_PROCESS	0.00190532	4	2	4994	98881
GO:0006279	premeiotic DNA replication	BIOLOGICAL_PROCESS	0.00190532	4	2	4994	98881
GO:0045430	chalcone isomerase activity	MOLECULAR_FUNCTION	0.0022819	5	6	4993	98877
GO:0004634	phosphopyruvate hydratase activity	MOLECULAR_FUNCTION	0.00234301	6	11	4992	98872
GO:0005985	sucrose metabolic process	BIOLOGICAL_PROCESS	0.00256886	13	67	4985	98816
GO:0009652	thigmotropism	BIOLOGICAL_PROCESS	0.00256886	3	0	4995	98883
GO:0010262	somatic embryogenesis	BIOLOGICAL_PROCESS	0.00256886	3	0	4995	98883
GO:0010373	negative regulation of gibberellin biosynthetic process	BIOLOGICAL_PROCESS	0.00256886	3	0	4995	98883
GO:0061575	cyclin-dependent protein serine/threonine kinase activator activity	MOLECULAR_FUNCTION	0.00256886	3	0	4995	98883
GO:0004314	[acyl-carrier-protein] S-malonyltransferase activity	MOLECULAR_FUNCTION	0.00256886	3	0	4995	98883
GO:0008886	glyceraldehyde-3-phosphate dehydrogenase (NADP+) (non-phosphorylating) activity	MOLECULAR_FUNCTION	0.00256886	3	0	4995	98883
GO:0009670	triose-phosphate:phosphate antiporter activity	MOLECULAR_FUNCTION	0.00256886	3	0	4995	98883
GO:0004631	phosphomevalonate kinase activity	MOLECULAR_FUNCTION	0.00256886	3	0	4995	98883
GO:0004739	pyruvate dehydrogenase (acetyl-transferring) activity	MOLECULAR_FUNCTION	0.00313501	6	12	4992	98871
GO:0035066	positive regulation of histone acetylation	BIOLOGICAL_PROCESS	0.00331977	5	7	4993	98876
GO:0035067	negative regulation of histone acetylation	BIOLOGICAL_PROCESS	0.00331977	5	7	4993	98876
GO:0004170	dUTP diphosphatase activity	MOLECULAR_FUNCTION	0.00331977	5	7	4993	98876
GO:0006346	methylation-dependent chromatin silencing	BIOLOGICAL_PROCESS	0.00346841	14	80	4984	98803
GO:0010448	vegetative meristem growth	BIOLOGICAL_PROCESS	0.00349109	4	3	4994	98880
GO:1902977	mitotic DNA replication preinitiation complex assembly	BIOLOGICAL_PROCESS	0.00349109	4	3	4994	98880
GO:0009863	salicylic acid mediated signaling pathway	BIOLOGICAL_PROCESS	0.00393538	11	52	4987	98831
GO:0010583	response to cyclopentenone	BIOLOGICAL_PROCESS	0.00396587	6	13	4992	98870
GO:0010182	sugar mediated signaling pathway	BIOLOGICAL_PROCESS	0.00421283	13	72	4985	98811
GO:0009553	embryo sac development	BIOLOGICAL_PROCESS	0.00460993	28	252	4970	98631
GO:0010431	seed maturation	BIOLOGICAL_PROCESS	0.00464421	16	105	4982	98778
GO:0007076	mitotic chromosome condensation	BIOLOGICAL_PROCESS	0.0050707	6	14	4992	98869
GO:0052747	sinapyl alcohol dehydrogenase activity	MOLECULAR_FUNCTION	0.0050707	6	14	4992	98869
GO:0008574	ATP-dependent microtubule motor activity, plus-end-directed	MOLECULAR_FUNCTION	0.0050707	6	14	4992	98869
GO:0046081	dUTP catabolic process	BIOLOGICAL_PROCESS	0.00577524	4	4	4994	98879
GO:0006226	dUMP biosynthetic process	BIOLOGICAL_PROCESS	0.00577524	4	4	4994	98879
GO:0035404	histone-serine phosphorylation	BIOLOGICAL_PROCESS	0.00577524	4	4	4994	98879
GO:0035174	histone serine kinase activity	MOLECULAR_FUNCTION	0.00577524	4	4	4994	98879
GO:0034511	U3 snoRNA binding	MOLECULAR_FUNCTION	0.00637422	5	9	4993	98874
GO:0009785	blue light signaling pathway	BIOLOGICAL_PROCESS	0.0063826	6	15	4992	98868
GO:0050826	response to freezing	BIOLOGICAL_PROCESS	0.00680718	12	67	4986	98816
GO:0002237	response to molecule of bacterial origin	BIOLOGICAL_PROCESS	0.00812883	6	16	4992	98867
GO:0020037	heme binding	MOLECULAR_FUNCTION	0.00812883	138	2016	4860	96867
GO:0004748	ribonucleoside-diphosphate reductase activity, thioredoxin disulfide as acceptor	MOLECULAR_FUNCTION	0.00872124	5	10	4993	98873
GO:0050306	sucrose 1F-fructosyltransferase activity	MOLECULAR_FUNCTION	0.0093036	4	5	4994	98878
GO:0000460	maturation of 5.8S rRNA	BIOLOGICAL_PROCESS	0.00952075	13	81	4985	98802
GO:0004332	fructose-bisphosphate aldolase activity	MOLECULAR_FUNCTION	0.0101158	6	17	4992	98866
GO:0006541	glutamine metabolic process	BIOLOGICAL_PROCESS	0.0103309	13	82	4985	98801
GO:0046835	carbohydrate phosphorylation	BIOLOGICAL_PROCESS	0.0112195	14	94	4984	98789
GO:0071577	zinc ion transmembrane transport	BIOLOGICAL_PROCESS	0.0112731	13	83	4985	98800
GO:0046685	response to arsenic-containing substance	BIOLOGICAL_PROCESS	0.011522	5	11	4993	98872
GO:0045330	aspartyl esterase activity	MOLECULAR_FUNCTION	0.0120893	14	95	4984	98788
GO:0008865	fructokinase activity	MOLECULAR_FUNCTION	0.0121938	9	43	4989	98840
GO:0045551	cinnamyl-alcohol dehydrogenase activity	MOLECULAR_FUNCTION	0.0123385	6	18	4992	98865
GO:0017070	U6 snRNA binding	MOLECULAR_FUNCTION	0.0130487	7	26	4991	98857
GO:0071949	FAD binding	MOLECULAR_FUNCTION	0.0136345	9	44	4989	98839
GO:0016126	sterol biosynthetic process	BIOLOGICAL_PROCESS	0.0142759	13	86	4985	98797
GO:0032147	activation of protein kinase activity	BIOLOGICAL_PROCESS	0.0154164	7	27	4991	98856
GO:0000463	maturation of LSU-rRNA from tricistronic rRNA transcript (SSU-rRNA, 5.8S rRNA, LSU-rRNA)	BIOLOGICAL_PROCESS	0.0161929	8	36	4990	98847
GO:0010112	regulation of systemic acquired resistance	BIOLOGICAL_PROCESS	0.0183726	6	20	4992	98863
GO:0006144	purine nucleobase metabolic process	BIOLOGICAL_PROCESS	0.0185495	11	67	4987	98816
GO:0019287	isopentenyl diphosphate biosynthetic process, mevalonate pathway	BIOLOGICAL_PROCESS	0.0190026	5	13	4993	98870
GO:0051193	regulation of cofactor metabolic process	BIOLOGICAL_PROCESS	0.0192878	10	57	4988	98826
GO:0009959	negative gravitropism	BIOLOGICAL_PROCESS	0.0193367	4	7	4994	98876
GO:0046916	cellular transition metal ion homeostasis	BIOLOGICAL_PROCESS	0.0198308	30	314	4968	98569
GO:0017048	Rho GTPase binding	MOLECULAR_FUNCTION	0.020698	8	38	4990	98845
GO:0030490	maturation of SSU-rRNA	BIOLOGICAL_PROCESS	0.02126	18	152	4980	98731
GO:0051606	detection of stimulus	BIOLOGICAL_PROCESS	0.0216904	12	80	4986	98803
GO:0006606	protein import into nucleus	BIOLOGICAL_PROCESS	0.0225491	19	166	4979	98717
GO:0006007	glucose catabolic process	BIOLOGICAL_PROCESS	0.0232196	11	70	4987	98813
GO:0007094	mitotic spindle assembly checkpoint	BIOLOGICAL_PROCESS	0.0232196	7	30	4991	98853
GO:0048859	formation of anatomical boundary	BIOLOGICAL_PROCESS	0.0232196	5	14	4993	98869
GO:0030621	U4 snRNA binding	MOLECULAR_FUNCTION	0.0232196	5	14	4993	98869
GO:0004029	aldehyde dehydrogenase (NAD) activity	MOLECULAR_FUNCTION	0.0233136	9	49	4989	98834
GO:0002229	defense response to oomycetes	BIOLOGICAL_PROCESS	0.0254951	3	3	4995	98880
GO:0089722	phosphoenolpyruvate transmembrane transport	BIOLOGICAL_PROCESS	0.0254951	3	3	4995	98880
GO:0009852	auxin catabolic process	BIOLOGICAL_PROCESS	0.0254951	3	3	4995	98880
GO:0045490	pectin catabolic process	BIOLOGICAL_PROCESS	0.0254951	15	118	4983	98765
GO:0035436	triose phosphate transmembrane transport	BIOLOGICAL_PROCESS	0.0254951	3	3	4995	98880
GO:0010116	positive regulation of abscisic acid biosynthetic process	BIOLOGICAL_PROCESS	0.0254951	3	3	4995	98880
GO:0042183	formate catabolic process	BIOLOGICAL_PROCESS	0.0254951	3	3	4995	98880
GO:0004777	succinate-semialdehyde dehydrogenase (NAD+) activity	MOLECULAR_FUNCTION	0.0254951	3	3	4995	98880
GO:0015121	phosphoenolpyruvate:phosphate antiporter activity	MOLECULAR_FUNCTION	0.0254951	3	3	4995	98880
GO:0004475	mannose-1-phosphate guanylyltransferase activity	MOLECULAR_FUNCTION	0.0254951	3	3	4995	98880
GO:0004315	3-oxoacyl-[acyl-carrier-protein] synthase activity	MOLECULAR_FUNCTION	0.0254951	3	3	4995	98880
GO:0008863	formate dehydrogenase (NAD+) activity	MOLECULAR_FUNCTION	0.0254951	3	3	4995	98880
GO:0009013	succinate-semialdehyde dehydrogenase [NAD(P)+] activity	MOLECULAR_FUNCTION	0.0254951	3	3	4995	98880
GO:0036455	iron-sulfur transferase activity	MOLECULAR_FUNCTION	0.0254951	3	3	4995	98880
GO:0004693	cyclin-dependent protein serine/threonine kinase activity	MOLECULAR_FUNCTION	0.0255328	7	31	4991	98852
GO:0012501	programmed cell death	BIOLOGICAL_PROCESS	0.0261931	26	266	4972	98617
GO:0097237	cellular response to toxic substance	BIOLOGICAL_PROCESS	0.0263886	62	819	4936	98064
GO:0004565	beta-galactosidase activity	MOLECULAR_FUNCTION	0.0286129	10	62	4988	98821
GO:0008200	ion channel inhibitor activity	MOLECULAR_FUNCTION	0.0286129	2	0	4996	98883
GO:0072507	divalent inorganic cation homeostasis	BIOLOGICAL_PROCESS	0.0303546	9	52	4989	98831
GO:0042744	hydrogen peroxide catabolic process	BIOLOGICAL_PROCESS	0.032807	50	636	4948	98247
GO:0032465	regulation of cytokinesis	BIOLOGICAL_PROCESS	0.032807	4	9	4994	98874
GO:0098754	detoxification	BIOLOGICAL_PROCESS	0.0329068	68	927	4930	97956
GO:0009827	plant-type cell wall modification	BIOLOGICAL_PROCESS	0.0331139	5	16	4993	98867
GO:0004860	protein kinase inhibitor activity	MOLECULAR_FUNCTION	0.0331139	5	16	4993	98867
GO:0030955	potassium ion binding	MOLECULAR_FUNCTION	0.0375586	7	34	4991	98849
GO:0004743	pyruvate kinase activity	MOLECULAR_FUNCTION	0.0375586	7	34	4991	98849
GO:2000014	regulation of endosperm development	BIOLOGICAL_PROCESS	0.0395515	3	4	4995	98879
GO:0004316	3-oxoacyl-[acyl-carrier-protein] reductase (NADPH) activity	MOLECULAR_FUNCTION	0.0395515	3	4	4995	98879
GO:0005385	zinc ion transmembrane transporter activity	MOLECULAR_FUNCTION	0.0395515	12	89	4986	98794
GO:0004802	transketolase activity	MOLECULAR_FUNCTION	0.0395515	3	4	4995	98879
GO:0000162	tryptophan biosynthetic process	BIOLOGICAL_PROCESS	0.0398223	9	55	4989	98828
GO:0052543	callose deposition in cell wall	BIOLOGICAL_PROCESS	0.0413487	4	10	4994	98873
GO:0008878	glucose-1-phosphate adenylyltransferase activity	MOLECULAR_FUNCTION	0.0413487	4	10	4994	98873
GO:0009886	post-embryonic animal morphogenesis	BIOLOGICAL_PROCESS	0.0430523	6	26	4992	98857
GO:0030599	pectinesterase activity	MOLECULAR_FUNCTION	0.0434768	15	128	4983	98755
GO:0019953	sexual reproduction	BIOLOGICAL_PROCESS	0.0437378	26	280	4972	98603
GO:0070482	response to oxygen levels	BIOLOGICAL_PROCESS	0.0457358	8	46	4990	98837
GO:0009932	cell tip growth	BIOLOGICAL_PROCESS	0.0457358	8	46	4990	98837
GO:0009555	pollen development	BIOLOGICAL_PROCESS	0.0462794	25	267	4973	98616
GO:0008810	cellulase activity	MOLECULAR_FUNCTION	0.0462794	10	68	4988	98815
GO:0009298	GDP-mannose biosynthetic process	BIOLOGICAL_PROCESS	0.0462811	5	18	4993	98865
GO:0010411	xyloglucan metabolic process	BIOLOGICAL_PROCESS	0.0464984	18	169	4980	98714
GO:0051213	dioxygenase activity	MOLECULAR_FUNCTION	0.0472884	41	510	4957	98373

## Sheet: enrichment sr3_21dpa_END
GO ID	Go Name	GO category	FDR	Nr Test	Nr Reference	Non Annotated Test	Non Annotated Reference
GO:0003735	structural constituent of ribosome	MOLECULAR_FUNCTION	7.01457e-17	199	1041	8380	94261
GO:0008061	chitin binding	MOLECULAR_FUNCTION	1.21407e-15	45	80	8534	95222
GO:0050832	defense response to fungus	BIOLOGICAL_PROCESS	1.2099e-13	75	255	8504	95047
GO:0031640	killing of cells of other organism	BIOLOGICAL_PROCESS	8.44555e-13	33	51	8546	95251
GO:0051082	unfolded protein binding	MOLECULAR_FUNCTION	8.37525e-12	65	222	8514	95080
GO:0009800	cinnamic acid biosynthetic process	BIOLOGICAL_PROCESS	2.75722e-11	24	27	8555	95275
GO:0045548	phenylalanine ammonia-lyase activity	MOLECULAR_FUNCTION	2.75722e-11	24	27	8555	95275
GO:0006012	galactose metabolic process	BIOLOGICAL_PROCESS	5.31939e-11	21	19	8558	95283
GO:0005978	glycogen biosynthetic process	BIOLOGICAL_PROCESS	1.33856e-10	19	15	8560	95287
GO:0010951	negative regulation of endopeptidase activity	BIOLOGICAL_PROCESS	2.5172e-10	64	239	8515	95063
GO:0006559	L-phenylalanine catabolic process	BIOLOGICAL_PROCESS	6.14379e-10	24	34	8555	95268
GO:0006032	chitin catabolic process	BIOLOGICAL_PROCESS	2.00678e-09	36	91	8543	95211
GO:0004568	chitinase activity	MOLECULAR_FUNCTION	6.23125e-09	36	96	8543	95206
GO:0004427	inorganic diphosphatase activity	MOLECULAR_FUNCTION	1.42052e-08	20	27	8559	95275
GO:0051087	chaperone binding	MOLECULAR_FUNCTION	2.85419e-08	27	58	8552	95244
GO:0006412	translation	BIOLOGICAL_PROCESS	2.61917e-07	286	2187	8293	93115
GO:0030007	cellular potassium ion homeostasis	BIOLOGICAL_PROCESS	8.11788e-07	8	1	8571	95301
GO:0003978	UDP-glucose 4-epimerase activity	MOLECULAR_FUNCTION	9.97996e-07	11	7	8568	95295
GO:0006108	malate metabolic process	BIOLOGICAL_PROCESS	2.56932e-06	18	33	8561	95269
GO:0016157	sucrose synthase activity	MOLECULAR_FUNCTION	5.59095e-06	16	27	8563	95275
GO:0006002	fructose 6-phosphate metabolic process	BIOLOGICAL_PROCESS	8.91917e-06	18	37	8561	95265
GO:0008878	glucose-1-phosphate adenylyltransferase activity	MOLECULAR_FUNCTION	9.45553e-06	9	5	8570	95297
GO:0061615	glycolytic process through fructose-6-phosphate	BIOLOGICAL_PROCESS	1.08218e-05	16	29	8563	95273
GO:0003872	6-phosphofructokinase activity	MOLECULAR_FUNCTION	1.08218e-05	16	29	8563	95273
GO:0042026	protein refolding	BIOLOGICAL_PROCESS	1.09555e-05	14	21	8565	95281
GO:0033358	UDP-L-arabinose biosynthetic process	BIOLOGICAL_PROCESS	1.11079e-05	6	0	8573	95302
GO:0042183	formate catabolic process	BIOLOGICAL_PROCESS	1.11079e-05	6	0	8573	95302
GO:0045227	capsule polysaccharide biosynthetic process	BIOLOGICAL_PROCESS	1.11079e-05	6	0	8573	95302
GO:0008863	formate dehydrogenase (NAD+) activity	MOLECULAR_FUNCTION	1.11079e-05	6	0	8573	95302
GO:0050373	UDP-arabinose 4-epimerase activity	MOLECULAR_FUNCTION	1.11079e-05	6	0	8573	95302
GO:0036455	iron-sulfur transferase activity	MOLECULAR_FUNCTION	1.11079e-05	6	0	8573	95302
GO:0052692	raffinose alpha-galactosidase activity	MOLECULAR_FUNCTION	1.11572e-05	12	14	8567	95288
GO:0004471	malate dehydrogenase (decarboxylating) (NAD+) activity	MOLECULAR_FUNCTION	1.19211e-05	10	8	8569	95294
GO:0004869	cysteine-type endopeptidase inhibitor activity	MOLECULAR_FUNCTION	1.19211e-05	22	58	8557	95244
GO:0000028	ribosomal small subunit assembly	BIOLOGICAL_PROCESS	1.21569e-05	20	48	8559	95254
GO:0045493	xylan catabolic process	BIOLOGICAL_PROCESS	1.83424e-05	26	82	8553	95220
GO:0051920	peroxiredoxin activity	MOLECULAR_FUNCTION	1.87566e-05	9	6	8570	95296
GO:0010021	amylopectin biosynthetic process	BIOLOGICAL_PROCESS	2.5598e-05	8	4	8571	95298
GO:0044571	[2Fe-2S] cluster assembly	BIOLOGICAL_PROCESS	2.62065e-05	7	2	8572	95300
GO:0030151	molybdenum ion binding	MOLECULAR_FUNCTION	2.77135e-05	12	16	8567	95286
GO:0008810	cellulase activity	MOLECULAR_FUNCTION	2.96794e-05	21	57	8558	95245
GO:0005985	sucrose metabolic process	BIOLOGICAL_PROCESS	4.55942e-05	21	59	8558	95243
GO:0030245	cellulose catabolic process	BIOLOGICAL_PROCESS	5.53024e-05	21	60	8558	95242
GO:0003700	DNA-binding transcription factor activity	MOLECULAR_FUNCTION	5.6622e-05	264	2147	8315	93155
GO:0051539	4 iron, 4 sulfur cluster binding	MOLECULAR_FUNCTION	5.84254e-05	31	120	8548	95182
GO:0032781	positive regulation of ATPase activity	BIOLOGICAL_PROCESS	6.08147e-05	6	1	8573	95301
GO:0001671	ATPase activator activity	MOLECULAR_FUNCTION	6.08147e-05	6	1	8573	95301
GO:0004867	serine-type endopeptidase inhibitor activity	MOLECULAR_FUNCTION	6.16741e-05	44	209	8535	95093
GO:0005992	trehalose biosynthetic process	BIOLOGICAL_PROCESS	0.000102058	17	42	8562	95260
GO:0019172	glyoxalase III activity	MOLECULAR_FUNCTION	0.000105986	10	12	8569	95290
GO:0019249	lactate biosynthetic process	BIOLOGICAL_PROCESS	0.000120823	9	9	8570	95293
GO:0002679	respiratory burst involved in defense response	BIOLOGICAL_PROCESS	0.000120823	9	9	8570	95293
GO:0046777	protein autophosphorylation	BIOLOGICAL_PROCESS	0.00014643	39	182	8540	95120
GO:0009626	plant-type hypersensitive response	BIOLOGICAL_PROCESS	0.000161479	27	102	8552	95200
GO:0009992	cellular water homeostasis	BIOLOGICAL_PROCESS	0.000175025	23	78	8556	95224
GO:0015254	glycerol channel activity	MOLECULAR_FUNCTION	0.000175025	23	78	8556	95224
GO:0015250	water channel activity	MOLECULAR_FUNCTION	0.000203056	23	79	8556	95223
GO:0042803	protein homodimerization activity	MOLECULAR_FUNCTION	0.000248761	30	125	8549	95177
GO:0004190	aspartic-type endopeptidase activity	MOLECULAR_FUNCTION	0.000251466	72	445	8507	94857
GO:0010181	FMN binding	MOLECULAR_FUNCTION	0.000300864	33	147	8546	95155
GO:0043565	sequence-specific DNA binding	MOLECULAR_FUNCTION	0.000305749	174	1355	8405	93947
GO:0000165	MAPK cascade	BIOLOGICAL_PROCESS	0.000309155	27	107	8552	95195
GO:0052747	sinapyl alcohol dehydrogenase activity	MOLECULAR_FUNCTION	0.000313701	9	11	8570	95291
GO:0051287	NAD binding	MOLECULAR_FUNCTION	0.000352656	37	177	8542	95125
GO:0006024	glycosaminoglycan biosynthetic process	BIOLOGICAL_PROCESS	0.000354155	10	15	8569	95287
GO:0019915	lipid storage	BIOLOGICAL_PROCESS	0.000354865	8	8	8571	95294
GO:0003844	1,4-alpha-glucan branching enzyme activity	MOLECULAR_FUNCTION	0.000354865	8	8	8571	95294
GO:0042538	hyperosmotic salinity response	BIOLOGICAL_PROCESS	0.000390682	14	33	8565	95269
GO:0005388	calcium transmembrane transporter activity, phosphorylative mechanism	MOLECULAR_FUNCTION	0.000390682	14	33	8565	95269
GO:0080040	positive regulation of cellular response to phosphate starvation	BIOLOGICAL_PROCESS	0.00047871	5	1	8574	95301
GO:0006562	proline catabolic process	BIOLOGICAL_PROCESS	0.00047871	5	1	8574	95301
GO:0009686	gibberellin biosynthetic process	BIOLOGICAL_PROCESS	0.00047871	11	20	8568	95282
GO:0010120	camalexin biosynthetic process	BIOLOGICAL_PROCESS	0.00047871	6	3	8573	95299
GO:0010295	(+)-abscisic acid 8'-hydroxylase activity	MOLECULAR_FUNCTION	0.00047871	5	1	8574	95301
GO:0010286	heat acclimation	BIOLOGICAL_PROCESS	0.00050764	17	50	8562	95252
GO:0004805	trehalose-phosphatase activity	MOLECULAR_FUNCTION	0.000566307	12	25	8567	95277
GO:0015066	alpha-amylase inhibitor activity	MOLECULAR_FUNCTION	0.000577553	8	9	8571	95293
GO:0006542	glutamine biosynthetic process	BIOLOGICAL_PROCESS	0.000607737	7	6	8572	95296
GO:0009816	defense response to bacterium, incompatible interaction	BIOLOGICAL_PROCESS	0.000607737	13	30	8566	95272
GO:0009789	positive regulation of abscisic acid-activated signaling pathway	BIOLOGICAL_PROCESS	0.000607737	7	6	8572	95296
GO:0004356	glutamate-ammonia ligase activity	MOLECULAR_FUNCTION	0.000607737	7	6	8572	95296
GO:0019252	starch biosynthetic process	BIOLOGICAL_PROCESS	0.000635472	33	155	8546	95147
GO:0009863	salicylic acid mediated signaling pathway	BIOLOGICAL_PROCESS	0.000799598	16	47	8563	95255
GO:0004373	glycogen (starch) synthase activity	MOLECULAR_FUNCTION	0.000961799	10	18	8569	95284
GO:0006065	UDP-glucuronate biosynthetic process	BIOLOGICAL_PROCESS	0.000990462	6	4	8573	95298
GO:0005242	inward rectifier potassium channel activity	MOLECULAR_FUNCTION	0.000990462	6	4	8573	95298
GO:0003756	protein disulfide isomerase activity	MOLECULAR_FUNCTION	0.00106092	15	43	8564	95259
GO:0045551	cinnamyl-alcohol dehydrogenase activity	MOLECULAR_FUNCTION	0.00139928	9	15	8570	95287
GO:0003333	amino acid transmembrane transport	BIOLOGICAL_PROCESS	0.00167391	46	265	8533	95037
GO:0009061	anaerobic respiration	BIOLOGICAL_PROCESS	0.00173107	7	8	8572	95294
GO:0030170	pyridoxal phosphate binding	MOLECULAR_FUNCTION	0.0018502	52	315	8527	94987
GO:0070301	cellular response to hydrogen peroxide	BIOLOGICAL_PROCESS	0.00194282	9	16	8570	95286
GO:0000160	phosphorelay signal transduction system	BIOLOGICAL_PROCESS	0.00200175	50	300	8529	95002
GO:0004683	calmodulin-dependent protein kinase activity	MOLECULAR_FUNCTION	0.00218351	24	104	8555	95198
GO:0009931	calcium-dependent protein serine/threonine kinase activity	MOLECULAR_FUNCTION	0.00218351	24	104	8555	95198
GO:0010215	cellulose microfibril organization	BIOLOGICAL_PROCESS	0.00237295	11	26	8568	95276
GO:0004364	glutathione transferase activity	MOLECULAR_FUNCTION	0.00242163	47	279	8532	95023
GO:0005509	calcium ion binding	MOLECULAR_FUNCTION	0.00244114	144	1143	8435	94159
GO:0009740	gibberellic acid mediated signaling pathway	BIOLOGICAL_PROCESS	0.00270083	13	37	8566	95265
GO:0004806	triglyceride lipase activity	MOLECULAR_FUNCTION	0.00280131	8	13	8571	95289
GO:0009409	response to cold	BIOLOGICAL_PROCESS	0.0030501	38	211	8541	95091
GO:0042973	glucan endo-1,3-beta-D-glucosidase activity	MOLECULAR_FUNCTION	0.0030501	16	55	8563	95247
GO:0016207	4-coumarate-CoA ligase activity	MOLECULAR_FUNCTION	0.00312485	6	6	8573	95296
GO:0003979	UDP-glucose 6-dehydrogenase activity	MOLECULAR_FUNCTION	0.00312485	6	6	8573	95296
GO:0060267	positive regulation of respiratory burst	BIOLOGICAL_PROCESS	0.00348708	4	1	8575	95301
GO:0046345	abscisic acid catabolic process	BIOLOGICAL_PROCESS	0.00348708	4	1	8575	95301
GO:0015793	glycerol transport	BIOLOGICAL_PROCESS	0.00370228	18	69	8561	95233
GO:0015866	ADP transport	BIOLOGICAL_PROCESS	0.00375766	8	14	8571	95288
GO:0004707	MAP kinase activity	MOLECULAR_FUNCTION	0.00398287	14	45	8565	95257
GO:0048585	negative regulation of response to stimulus	BIOLOGICAL_PROCESS	0.00489233	37	210	8542	95092
GO:0010205	photoinhibition	BIOLOGICAL_PROCESS	0.005439	5	4	8574	95298
GO:0019781	NEDD8 activating enzyme activity	MOLECULAR_FUNCTION	0.005439	5	4	8574	95298
GO:0016851	magnesium chelatase activity	MOLECULAR_FUNCTION	0.005439	5	4	8574	95298
GO:0004034	aldose 1-epimerase activity	MOLECULAR_FUNCTION	0.00576839	10	25	8569	95277
GO:0019199	transmembrane receptor protein kinase activity	MOLECULAR_FUNCTION	0.00684741	8	16	8571	95286
GO:0070588	calcium ion transmembrane transport	BIOLOGICAL_PROCESS	0.00731045	15	55	8564	95247
GO:0005980	glycogen catabolic process	BIOLOGICAL_PROCESS	0.00744177	3	0	8576	95302
GO:0052889	9,9'-di-cis-zeta-carotene desaturation to 7,9,7',9'-tetra-cis-lycopene	BIOLOGICAL_PROCESS	0.00744177	3	0	8576	95302
GO:0006540	glutamate decarboxylation to succinate	BIOLOGICAL_PROCESS	0.00744177	3	0	8576	95302
GO:0042853	L-alanine catabolic process	BIOLOGICAL_PROCESS	0.00744177	3	0	8576	95302
GO:0009854	oxidative photosynthetic carbon pathway	BIOLOGICAL_PROCESS	0.00744177	6	8	8573	95294
GO:0098755	maintenance of seed dormancy by absisic acid	BIOLOGICAL_PROCESS	0.00744177	3	0	8576	95302
GO:0006593	ornithine catabolic process	BIOLOGICAL_PROCESS	0.00744177	3	0	8576	95302
GO:0019048	modulation by virus of host morphology or physiology	BIOLOGICAL_PROCESS	0.00744177	6	8	8573	95294
GO:0009450	gamma-aminobutyric acid catabolic process	BIOLOGICAL_PROCESS	0.00744177	3	0	8576	95302
GO:0010121	arginine catabolic process to proline via ornithine	BIOLOGICAL_PROCESS	0.00744177	3	0	8576	95302
GO:1901527	abscisic acid-activated signaling pathway involved in stomatal movement	BIOLOGICAL_PROCESS	0.00744177	3	0	8576	95302
GO:0000024	maltose biosynthetic process	BIOLOGICAL_PROCESS	0.00744177	3	0	8576	95302
GO:0052852	very-long-chain-(S)-2-hydroxy-acid oxidase activity	MOLECULAR_FUNCTION	0.00744177	6	8	8573	95294
GO:0052853	long-chain-(S)-2-hydroxy-long-chain-acid oxidase activity	MOLECULAR_FUNCTION	0.00744177	6	8	8573	95294
GO:0004657	proline dehydrogenase activity	MOLECULAR_FUNCTION	0.00744177	3	0	8576	95302
GO:0052854	medium-chain-(S)-2-hydroxy-acid oxidase activity	MOLECULAR_FUNCTION	0.00744177	6	8	8573	95294
GO:0004512	inositol-3-phosphate synthase activity	MOLECULAR_FUNCTION	0.00744177	3	0	8576	95302
GO:0052886	9,9'-dicis-carotene:quinone oxidoreductase activity	MOLECULAR_FUNCTION	0.00744177	3	0	8576	95302
GO:0050463	nitrate reductase [NAD(P)H] activity	MOLECULAR_FUNCTION	0.00744177	3	0	8576	95302
GO:0052887	7,9,9'-tricis-neurosporene:quinone oxidoreductase activity	MOLECULAR_FUNCTION	0.00744177	3	0	8576	95302
GO:0004462	lactoylglutathione lyase activity	MOLECULAR_FUNCTION	0.00744177	7	12	8572	95290
GO:0004587	ornithine-oxo-acid transaminase activity	MOLECULAR_FUNCTION	0.00744177	3	0	8576	95302
GO:0004473	malate dehydrogenase (decarboxylating) (NADP+) activity	MOLECULAR_FUNCTION	0.00744177	3	0	8576	95302
GO:0004455	ketol-acid reductoisomerase activity	MOLECULAR_FUNCTION	0.00744177	3	0	8576	95302
GO:0004021	L-alanine:2-oxoglutarate aminotransferase activity	MOLECULAR_FUNCTION	0.00744177	3	0	8576	95302
GO:0032441	pheophorbide a oxygenase activity	MOLECULAR_FUNCTION	0.00744177	3	0	8576	95302
GO:0051060	pullulanase activity	MOLECULAR_FUNCTION	0.00744177	3	0	8576	95302
GO:0008281	sulfonylurea receptor activity	MOLECULAR_FUNCTION	0.00744177	3	0	8576	95302
GO:0016719	carotene 7,8-desaturase activity	MOLECULAR_FUNCTION	0.00744177	3	0	8576	95302
GO:0003879	ATP phosphoribosyltransferase activity	MOLECULAR_FUNCTION	0.00744177	3	0	8576	95302
GO:0009099	valine biosynthetic process	BIOLOGICAL_PROCESS	0.00790759	4	2	8575	95300
GO:0002213	defense response to insect	BIOLOGICAL_PROCESS	0.00790759	4	2	8575	95300
GO:0006407	rRNA export from nucleus	BIOLOGICAL_PROCESS	0.00790759	4	2	8575	95300
GO:0006659	phosphatidylserine biosynthetic process	BIOLOGICAL_PROCESS	0.00790759	4	2	8575	95300
GO:0003882	CDP-diacylglycerol-serine O-phosphatidyltransferase activity	MOLECULAR_FUNCTION	0.00790759	4	2	8575	95300
GO:0016778	diphosphotransferase activity	MOLECULAR_FUNCTION	0.0080159	12	38	8567	95264
GO:0006099	tricarboxylic acid cycle	BIOLOGICAL_PROCESS	0.00865251	24	119	8555	95183
GO:0006094	gluconeogenesis	BIOLOGICAL_PROCESS	0.00951091	12	39	8567	95263
GO:0010029	regulation of seed germination	BIOLOGICAL_PROCESS	0.00951091	12	39	8567	95263
GO:0004029	aldehyde dehydrogenase (NAD) activity	MOLECULAR_FUNCTION	0.00951091	13	45	8566	95257
GO:0002238	response to molecule of fungal origin	BIOLOGICAL_PROCESS	0.00966559	7	13	8572	95289
GO:0006097	glyoxylate cycle	BIOLOGICAL_PROCESS	0.00966559	7	13	8572	95289
GO:0004435	phosphatidylinositol phospholipase C activity	MOLECULAR_FUNCTION	0.00966559	7	13	8572	95289
GO:0008891	glycolate oxidase activity	MOLECULAR_FUNCTION	0.00966559	7	13	8572	95289
GO:0005516	calmodulin binding	MOLECULAR_FUNCTION	0.0102254	59	409	8520	94893
GO:0004042	acetyl-CoA:L-glutamate N-acetyltransferase activity	MOLECULAR_FUNCTION	0.0102254	6	9	8573	95293
GO:0004185	serine-type carboxypeptidase activity	MOLECULAR_FUNCTION	0.0114631	35	208	8544	95094
GO:0035250	UDP-galactosyltransferase activity	MOLECULAR_FUNCTION	0.0129869	7	14	8572	95288
GO:0009678	pyrophosphate hydrolysis-driven proton transmembrane transporter activity	MOLECULAR_FUNCTION	0.0129869	7	14	8572	95288
GO:0006833	water transport	BIOLOGICAL_PROCESS	0.0138432	23	117	8556	95185
GO:0031990	mRNA export from nucleus in response to heat stress	BIOLOGICAL_PROCESS	0.0138432	5	6	8574	95296
GO:0034402	recruitment of 3'-end processing factors to RNA polymerase II holoenzyme complex	BIOLOGICAL_PROCESS	0.0138432	5	6	8574	95296
GO:0045337	farnesyl diphosphate biosynthetic process	BIOLOGICAL_PROCESS	0.0138432	5	6	8574	95296
GO:0031408	oxylipin biosynthetic process	BIOLOGICAL_PROCESS	0.0139612	19	88	8560	95214
GO:0005507	copper ion binding	MOLECULAR_FUNCTION	0.0142749	47	312	8532	94990
GO:0005200	structural constituent of cytoskeleton	MOLECULAR_FUNCTION	0.0147431	15	61	8564	95241
GO:0019243	methylglyoxal catabolic process to D-lactate via S-lactoyl-glutathione	BIOLOGICAL_PROCESS	0.0152651	16	68	8563	95234
GO:0098581	detection of external biotic stimulus	BIOLOGICAL_PROCESS	0.0154027	4	3	8575	95299
GO:0052544	defense response by callose deposition in cell wall	BIOLOGICAL_PROCESS	0.0154027	4	3	8575	95299
GO:0071048	nuclear retention of unspliced pre-mRNA at the site of transcription	BIOLOGICAL_PROCESS	0.0154027	4	3	8575	95299
GO:0008184	glycogen phosphorylase activity	MOLECULAR_FUNCTION	0.0154027	4	3	8575	95299
GO:0004340	glucokinase activity	MOLECULAR_FUNCTION	0.0159875	9	25	8570	95277
GO:0005536	glucose binding	MOLECULAR_FUNCTION	0.0159875	9	25	8570	95277
GO:0019158	mannokinase activity	MOLECULAR_FUNCTION	0.0159875	9	25	8570	95277
GO:0046686	response to cadmium ion	BIOLOGICAL_PROCESS	0.0166573	13	49	8566	95253
GO:0000972	transcription-dependent tethering of RNA polymerase II gene DNA at nuclear periphery	BIOLOGICAL_PROCESS	0.0167543	7	15	8572	95287
GO:2000022	regulation of jasmonic acid mediated signaling pathway	BIOLOGICAL_PROCESS	0.0172072	10	31	8569	95271
GO:0046916	cellular transition metal ion homeostasis	BIOLOGICAL_PROCESS	0.0173854	45	299	8534	95003
GO:0010941	regulation of cell death	BIOLOGICAL_PROCESS	0.0184786	25	136	8554	95166
GO:0019751	polyol metabolic process	BIOLOGICAL_PROCESS	0.0186884	18	84	8561	95218
GO:0031347	regulation of defense response	BIOLOGICAL_PROCESS	0.0204002	41	268	8538	95034
GO:0051156	glucose 6-phosphate metabolic process	BIOLOGICAL_PROCESS	0.0207302	18	85	8561	95217
GO:0046473	phosphatidic acid metabolic process	BIOLOGICAL_PROCESS	0.0230265	3	1	8576	95301
GO:0043266	regulation of potassium ion transport	BIOLOGICAL_PROCESS	0.0230265	3	1	8576	95301
GO:0004032	alditol:NADP+ 1-oxidoreductase activity	MOLECULAR_FUNCTION	0.0230265	3	1	8576	95301
GO:0009045	xylose isomerase activity	MOLECULAR_FUNCTION	0.0230265	3	1	8576	95301
GO:0003852	2-isopropylmalate synthase activity	MOLECULAR_FUNCTION	0.0230265	3	1	8576	95301
GO:0010155	regulation of proton transport	BIOLOGICAL_PROCESS	0.0232473	9	27	8570	95275
GO:0008198	ferrous iron binding	MOLECULAR_FUNCTION	0.0232473	9	27	8570	95275
GO:0003713	transcription coactivator activity	MOLECULAR_FUNCTION	0.0243946	13	52	8566	95250
GO:0008289	lipid binding	MOLECULAR_FUNCTION	0.0248419	75	576	8504	94726
GO:0097428	protein maturation by iron-sulfur cluster transfer	BIOLOGICAL_PROCESS	0.0261473	6	12	8573	95290
GO:0015969	guanosine tetraphosphate metabolic process	BIOLOGICAL_PROCESS	0.0261473	6	12	8573	95290
GO:0009916	alternative oxidase activity	MOLECULAR_FUNCTION	0.0261473	6	12	8573	95290
GO:0004416	hydroxyacylglutathione hydrolase activity	MOLECULAR_FUNCTION	0.026329	4	4	8575	95298
GO:0005983	starch catabolic process	BIOLOGICAL_PROCESS	0.0276073	9	28	8570	95274
GO:0001678	cellular glucose homeostasis	BIOLOGICAL_PROCESS	0.0276073	9	28	8570	95274
GO:0016485	protein processing	BIOLOGICAL_PROCESS	0.0287857	33	207	8546	95095
GO:0019156	isoamylase activity	MOLECULAR_FUNCTION	0.0293965	5	8	8574	95294
GO:0019205	nucleobase-containing compound kinase activity	MOLECULAR_FUNCTION	0.0305212	20	104	8559	95198
GO:0008865	fructokinase activity	MOLECULAR_FUNCTION	0.0316613	11	41	8568	95261
GO:0031406	carboxylic acid binding	MOLECULAR_FUNCTION	0.0319321	36	234	8543	95068
GO:0051537	2 iron, 2 sulfur cluster binding	MOLECULAR_FUNCTION	0.0321251	22	120	8557	95182
GO:0001666	response to hypoxia	BIOLOGICAL_PROCESS	0.0325889	10	35	8569	95267
GO:0006825	copper ion transport	BIOLOGICAL_PROCESS	0.0325916	9	29	8570	95273
GO:0006526	arginine biosynthetic process	BIOLOGICAL_PROCESS	0.0325916	9	29	8570	95273
GO:0046835	carbohydrate phosphorylation	BIOLOGICAL_PROCESS	0.0327387	18	90	8561	95212
GO:0031222	arabinan catabolic process	BIOLOGICAL_PROCESS	0.0336165	7	18	8572	95284
GO:0008320	protein transmembrane transporter activity	MOLECULAR_FUNCTION	0.0344737	16	76	8563	95226
GO:0010310	regulation of hydrogen peroxide metabolic process	BIOLOGICAL_PROCESS	0.0357598	11	42	8568	95260
GO:0071941	nitrogen cycle metabolic process	BIOLOGICAL_PROCESS	0.0376594	10	36	8569	95266
GO:0009101	glycoprotein biosynthetic process	BIOLOGICAL_PROCESS	0.0376594	48	342	8531	94960
GO:0046524	sucrose-phosphate synthase activity	MOLECULAR_FUNCTION	0.0404823	5	9	8574	95293
GO:0050792	regulation of viral process	BIOLOGICAL_PROCESS	0.0408124	4	5	8575	95297
GO:0006869	lipid transport	BIOLOGICAL_PROCESS	0.0408124	38	256	8541	95046
GO:0006121	mitochondrial electron transport, succinate to ubiquinone	BIOLOGICAL_PROCESS	0.0408124	4	5	8575	95297
GO:0009610	response to symbiotic fungus	BIOLOGICAL_PROCESS	0.0408124	4	5	8575	95297
GO:0080142	regulation of salicylic acid biosynthetic process	BIOLOGICAL_PROCESS	0.0408124	4	5	8575	95297
GO:0015801	aromatic amino acid transport	BIOLOGICAL_PROCESS	0.0408124	4	5	8575	95297
GO:0051879	Hsp90 protein binding	MOLECULAR_FUNCTION	0.0408124	4	5	8575	95297
GO:0015173	aromatic amino acid transmembrane transporter activity	MOLECULAR_FUNCTION	0.0408124	4	5	8575	95297
GO:0000105	histidine biosynthetic process	BIOLOGICAL_PROCESS	0.0408877	7	19	8572	95283
GO:0009269	response to desiccation	BIOLOGICAL_PROCESS	0.0408877	7	19	8572	95283
GO:0009044	xylan 1,4-beta-xylosidase activity	MOLECULAR_FUNCTION	0.0408877	7	19	8572	95283
GO:0048575	short-day photoperiodism, flowering	BIOLOGICAL_PROCESS	0.0427396	6	14	8573	95288
GO:0046352	disaccharide catabolic process	BIOLOGICAL_PROCESS	0.0427396	6	14	8573	95288
GO:0045037	protein import into chloroplast stroma	BIOLOGICAL_PROCESS	0.0427396	6	14	8573	95288
GO:0043682	copper transmembrane transporter activity, phosphorylative mechanism	MOLECULAR_FUNCTION	0.0427396	6	14	8573	95288
GO:0046688	response to copper ion	BIOLOGICAL_PROCESS	0.0471293	3	2	8576	95300
GO:0050053	levansucrase activity	MOLECULAR_FUNCTION	0.0471293	3	2	8576	95300
GO:0030586	[methionine synthase] reductase activity	MOLECULAR_FUNCTION	0.0471293	3	2	8576	95300
GO:0045544	gibberellin 20-oxidase activity	MOLECULAR_FUNCTION	0.0471293	3	2	8576	95300
GO:0046556	alpha-L-arabinofuranosidase activity	MOLECULAR_FUNCTION	0.0474055	12	51	8567	95251
GO:0003729	mRNA binding	MOLECULAR_FUNCTION	0.0489767	23	134	8556	95168
